# Supplementary material for: Multisystemic inflammatory disease in Pheasantshell (Unionidae, Actinonaias pectorosa) associated with Yokenella regensburgei infection at sites experiencing seasonal mass mortality events
Source: PLoS One. 2024 Aug 27;19(8):e0301250. doi: 10.1371/journal.pone.0301250 (PMC11349219; doi:10.1371/journal.pone.0301250)
Supplement: S1 Text — (TXT) [file pone.0301250.s006.txt]

#### CPR Mussels Microbiome For Publication ####

# all code written by RHH

# Packages

library(vegan) 
library(wesanderson) 
library(ggplot2) 
library(pairwiseAdonis)
library(progress)     
library(patchwork)   
library(phyloseq)  
library(indicspecies) 
library(dplyr)

# Set WD
setwd("~/OHI Post Doc/Mussels/Clinch River Project/CPR Microbiome Manuscript Code and Data")

#### Add Shared File from MOTHUR ####

# pull up shared file and clean
dat <- read.table("CPR.shared031323.shared", header=TRUE) # bring up shared file
rownames(dat) <-dat$Group # make your group ID from MOTHUR your rownames
dat.otus <- dat[,4:ncol(dat)] #separate out OTUs
dat.meta <- dat[1:3] 
write.csv(dat.meta, file ="cpr.meta.csv") # file to add in metadat and bring back up


dat.meta1 <- read.csv("CPR.Metadata.031423.All_filled.csv", header = TRUE, row.names = 1) # metadata file

# cleanup your otus/metadata together
dat.cpr <-cbind(dat.meta1, dat.otus)# paste on your metadata to your otus
names(dat.cpr)
names(dat.cpr[75])
dat.cpr.otus <- dat.cpr[75:ncol(dat.cpr)] #OTUs
dat.cpr.meta <- dat.cpr[1:74] #metadata
names(dat.cpr.meta) 

#Quick Data Explore

range(rowSums(dat.cpr.otus))
rowSums(dat.cpr.otus)
hist(rowSums(dat.cpr.otus)) 
rowSums(dat.cpr.otus) 
range(colSums(dat.cpr.otus))
sum(colSums(dat.cpr.otus))

#Export our working file with OTU and Metadata combined
write.csv(dat.cpr, file ="cpr.all.unlcean.otu.meta.031423.csv") 

# adding extra metadata for better subletting of datasets
# pull up original file and metadata with extra subsetting columns
cpr.old <- read.csv("cpr.all.unlcean.otu.meta.031423.csv", header = TRUE, row.names = 1) 
cpr.meta.subset <- read.csv("CPR.Metadata.032823.All_filled_subset.csv", header = TRUE, row.names = 1) 
cpr.old[order(cpr.old$Group),]
cpr.meta.subset[order(cpr.meta.subset$Group),]
colnames(cpr.old [75])
colnames(cpr.meta.subset [77])
cpr.old.otus <- cpr.old[,75:ncol(cpr.old)]
cpr.subset <-cbind(cpr.meta.subset, cpr.old.otus)
#Export
write.csv(cpr.subset, file ="cpr.all.unlcean.otu.meta.subset.090123.csv") 


#### Sample QC for samples used for analysis ####

ctl <- read.csv("cpr.all.unlcean.otu.meta.subset.090123.csv", header = TRUE, row.names = 1) 
subset <- ctl[ctl$JMO.Data.2 == 'Y',] # pull samples for this analysis
subset.noctl <- subset[subset$Sample != 'CTL',] # remove controls

#set file names
dat <- subset.noctl # can change this depending on what you want, for now im keeping controls in
names(dat[77])
names(dat[78])
dat.meta <- dat[1:77] #metadata
dat.otus <- dat[,78:ncol(dat)] #OTUs
names(dat.meta)

table(dat$Tissue.Type) #133 samples, 86 DG, 47 HL


table.otus <- dat.otus
otu.counts <- rowSums(table.otus>0)
otu.counts
range(otu.counts) #3 - 1382 OTUs per sample
range(colSums(table.otus)) # 0 to 648853 count per OTU
sum(colSums(table.otus)) # 1,732,870 total seqs
hist(otu.counts)

seq.counts <- rowSums(table.otus)
seq.counts
range(seq.counts) # 3 - 145480 seqs per sample
sum(seq.counts) # 1,732,870 total seqs
hist(seq.counts)

rarecurve(table.otus, step = 100, label = FALSE) 

trimmed.otus <- table.otus[,(colSums(table.otus)>0)]
dim(trimmed.otus) #133 samples 6232 OTUs
range(colSums(trimmed.otus)) #1 to 648847 count per OTU
otu.counts.trimmed <- rowSums(trimmed.otus>0)
otu.counts.trimmed
range(otu.counts.trimmed) #3-1382

#remove low abundance OTUs
C <- 500 # Set Cutoff for Min Seq per OTU
dat.otu.cutoff <- table.otus[,(colSums(table.otus)>(C-1))]

dim(dat.otu.cutoff) # 133 samples with 79 OTUs
colSums(dat.otu.cutoff) 
range(colSums(dat.otu.cutoff)) # 506-64887
seq.counts.cut <- rowSums(dat.otu.cutoff) # seq per sample
otu.counts.cut <- rowSums(dat.otu.cutoff>0) # OTU per sample
hist(seq.counts.cut) # seq histogram
hist(otu.counts.cut) # OTU histogram
sum(seq.counts.cut) #1643906 sequences after OTU removal

# bind with original metadata and export
dat.cpr.otu_cut_500 <-cbind(dat.meta, dat.otu.cutoff)
write.csv(dat.cpr.otu_cut_500, file ="cpr.ctl.otu.500rm.090123.csv")

#### Trim out samples with less than cutoff number of sequences ####

# Upload data
Data.OTU.500 <- read.csv("cpr.ctl.otu.500rm.090123.csv", header = TRUE, row.names = 1) # this dataset is cleaned of OTUs with less than 100 seqs

#set dataset
datz <- Data.OTU.500
names(datz[1:78])
datz.otus <- datz[,78:ncol(datz)] #OTUs
datz.meta <- datz[1:77] #metadata
names(datz.meta)

range(colSums(datz.otus)) #506 to 648853
range(rowSums(datz.otus)) #1 to 145176


#trim OTU table
Z <- 200  # set cutoff minimum number seqs per sample
keep <- rowSums(datz.otus)>(Z-1) # change this to your desire, based on rarefaction
datz.otus1 <- datz.otus[keep,]
dim(datz.otus1) # now have 94 samples with 79 OTUs
range(rowSums(datz.otus1)) #seq range 333 to 145176 for 200 cutoff
range(colSums(datz.otus1)) #483 - 648631 for OTU w/ sample removal
rowSums(datz.otus1) # check each sample left
colSums(datz.otus1) # checking OTU counts again
sum(colSums(datz.otus1))

# trim metadata
datz.meta1 <- datz.meta[keep,]
table(datz.meta1$Tissue.Type) # 77 DG and 13 HL remain        

#combined trimmed data
dat.cpr.200 <-cbind(datz.meta1, datz.otus1)
range(colSums(dat.cpr.200[78:ncol(dat.cpr.200)])) #483-648628
range(rowSums(dat.cpr.200[78:ncol(dat.cpr.200)])) #333-145176

# export trimmed data
write.csv(dat.cpr.200, file ="cpr.ctl.otu.500rm.200cutoff.Round1.090123.csv")

#### Rarefaction ####

#pull up file(s)
cpr.500.200 <- read.csv("cpr.ctl.otu.500rm.200cutoff.Round1.090123.csv", header = TRUE, row.names = 1) # round 1 analysis with strict cutoffs for top otu analysis

dat <- cpr.500.200 # denote DF workig with
names(dat[78])
dat.meta <- dat[1:77] #metadata
dat.otus <- dat[,78:ncol(dat)] #OTUs
range(colSums(dat.otus)) # 483-648628
colSums(dat.otus)
sum(colSums(dat.otus)) #1642282
range(rowSums(dat.otus)) #333-145176
sum(rowSums(dat.otus)) #1642282

# Set values
DF <- dat.otus # set DF
SS <- 100  # set subsample size
BT <- 1000 # set number of bootstraps

# Run one rarefaction 
rare <- rrarefy(DF,SS)

D0 <- vegdist(rare, method="horn",binary=TRUE) # Sorenson Index
D2 <- vegdist(rare, method="horn")# Horn-Morisita
H0 <- specnumber(rare) ## Hill number 0 /relativized richness
H1 <- vegan::diversity(rare, index="shannon") #Shannon 
H2 <- vegan::diversity(rare, index="simpson") #Simpson 

pb <- progress_bar$new(total = (BT-1)) #create progress bar if want

# bootstrap prev values in the following loop:

for(i in 1:(BT-1)){
  rare <- rrarefy(DF,sample=SS)
  
  D0  <- D0  + vegdist(rare ,method="horn",binary=TRUE)
  
  #D1  <- D1  + as.dist(1-sim.table(rare)) # Sorenson Dissimilarity- cant work package vegetarian gone
  
  D2  <- D2  + vegdist(rare ,method="horn")
  
  H0  <- H0  + specnumber(rare)
  
  H1  <- H1  + vegan::diversity(rare , index="shannon")
  
  H2  <- H2  + vegan::diversity(rare , index="simpson")
  
  pb$tick() # this extra code is for a progress bar using package progress- not needed, but I think helpful
  Sys.sleep(0.01)
  if (i == (BT-1)) cat("Done!\n")
  
}

# average bootstrapped values

D0 <- D0/(BT) 
D2 <- D2/(BT)
H0 <- H0/(BT)
H1 <- H1/(BT)
H2 <- H2/(BT)

# Create Hill numbers

Hn1 <- exp(H1) # Hill number q=1 (exp Shannon)
Hn2 <- 1/(1-H2) # Hill number q=2 (inverse Simpson)


# Add alpha diversity values to metadata

boot.table <-cbind(dat.meta, H0, H1, H2, Hn1, Hn2)

# Export distance matrices

D0.mat <- as.matrix(D0)
write.csv(D0.mat, file = "cpr500.200.rare100.round1.090123.D0.csv")

D2.mat <- as.matrix(D2)
write.csv(D2.mat, file = "cpr500.200.rare100.round1.090123.D2.csv")

# make a table of a single subsample of OTUs based on rarefaction for Phyloseq Only
range(rowSums(DF)) #333-145176

SS2 <-100 # subsample size

# One rarefied sample
sub <- rrarefy(DF,SS2)
rowSums(sub) # check
dim(sub) # 90 samples with 79 OTUs
sum(rowSums(sub)) # 9000

# remove any OTUs not in any samples
sub <- sub[,(colSums(sub)>0)]
dim(sub) # 90 samples with 78 OTUs (removed only 1)
dim(boot.table) #90 samples with 82 variables
rowSums(sub) # check still 100 per sample- good
sum(rowSums(sub)) # 9000 still

# create new sub sampled OTU table with metadata + new alpha values
otu.table <-cbind(boot.table, sub)

# export new rarefied dataset
write.csv(otu.table, file ="cpr500.200.rare100.round1.090123.csv")

table(otu.table$Condition, otu.table$CNH.bacillia, otu.table$Tissue.Type) # check sample sizes for analysis

#Digestive Gland (n=77)
#          N  Y
#healthy  62  0
#moribund  4 11

#Hemolymph (n=13)
#          N  Y
#healthy   6  0
#moribund  1  6

# Add in column for analysis of case control

#### PERMANOVAS and NMDS ####

#upload dataset
data.JMO.Samples.round1.500.200.rare100 <- read.csv("cpr500.200.rare100.round1.090123.csv", header = TRUE, row.names = 1) # Samples with OTU 500 cutoff, 200 sample cutoff, rarefied to 100, subsetted pub analysis
data.JMO.Samples.round1.500.200.rare100.dg.only <- data.JMO.Samples.round1.500.200.rare100[data.JMO.Samples.round1.500.200.rare100$Tissue.Type == 'Digestive Gland',] #DG Only

# Prepare DF
beta <- data.JMO.Samples.round1.500.200.rare100.dg.only # choose dataset
names(beta[83])
table(beta$Condition,beta$CNH.bacillia,beta$Tissue.Type)
table(beta$Analysis)
beta$Analysis <- ordered(beta$Analysis,
                         levels = c("Healthy-Absent",   "Moribund-Absent" , "Moribund-Present"))
beta.otus <- beta[,83:ncol(beta)]
rowSums(beta.otus) # check it
beta.meta <- beta[1:82]
colnames(beta.meta)

# Upload distance matrices

# All samples DG and HL 
D0 <-read.csv(file="cpr500.200.rare100.round1.090123.D0.csv", header = TRUE, row.names=1)
D2 <-read.csv(file="cpr500.200.rare100.round1.090123.D2.csv", header = TRUE, row.names=1)
# make matrix
D0.mat <-as.matrix(D0)
D2.mat <-as.matrix(D2)
# make distance object
D0.d <-as.dist(D0.mat)
D2.d <-as.dist(D2.mat)

#make D0 distance matrix match to subsetted DG dataset
D0.clean =  D0[row.names(D0) %in% rownames(beta.meta),]
D0.clean.t = t(D0.clean)
D0.clean2 =  D0.clean.t[row.names(D0.clean.t) %in% rownames(D0.clean),]
D0.clean.df <- as.data.frame(D0.clean2)
D0.dg <-D0.clean.df
D0.dg.mat <-as.matrix(D0.dg)
D0.dg.d <-as.dist(D0.dg.mat)
write.csv(D0.dg.mat, file = "cpr500.200.rare100.round1.DG.090123.D0.csv")

#make D2 distance matrix match to subsetted DG dataset
D2.clean =  D2[row.names(D2) %in% rownames(beta.meta),]
D2.clean.t = t(D2.clean)
D2.clean2 =  D2.clean.t[row.names(D2.clean.t) %in% rownames(D2.clean),]
D2.clean.df <- as.data.frame(D2.clean2)
D2.dg <-D2.clean.df
D2.dg.mat <-as.matrix(D2.dg)
D2.dg.d <-as.dist(D2.dg.mat)
write.csv(D2.dg.mat, file = "cpr500.200.rare100.round1.DG.090123.D2.csv")


## PERMANOVAs ##

#Sorenson
adonis2(D0.dg.mat ~ beta$Analysis, permutations = 1000, sqrt.dist=TRUE);

pairwise.adonis(D0.dg.mat, beta$Analysis)

#Morisit Horn
adonis2(D2.dg.mat ~ beta$Analysis, permutations = 1000, sqrt.dist=TRUE); 

pairwise.adonis(D2.dg.mat, beta$Analysis)

## NMDS ##

# Prepare data
beta <- data.JMO.Samples.round1.500.200.rare100 # choose dataset
names(beta[83])
beta.otus <- beta[,83:ncol(beta)]
rowSums(beta.otus) # check it
beta.meta <- beta[1:82]
colnames(beta.meta)
table(beta.meta$Condition,beta.meta$CNH.bacillia,beta.meta$Tissue.Type)
table(beta.meta$Tissue.Type, beta.meta$Analysis)

#rename the analysis group for publication
as.factor(beta.meta$Analysis)
beta.meta$Analysis <- factor(beta.meta$Analysis, levels = c("Healthy-Absent", "Moribund-Absent", "Moribund-Present"))
levels (beta.meta$Analysis)
beta.meta$Analysis <- recode_factor(beta.meta$Analysis, "Healthy-Absent" = "Control Absent", "Moribund-Absent" = "Case Absent", "Moribund-Present" = "Case Present")
beta.meta$Analysis

#set variables

a1 <- beta.meta$Tissue.Type
b2 <-beta.meta$Condition
c3 <- beta.meta$CNH.bacillia
d4 <- beta.meta$Analysis

#D0
nms.0 <- metaMDS(D0.mat, distance = D0.mat, k = 2, trymax=100)
data.scores.0 <- as.data.frame(scores(nms.0))  #Using the scores function from vegan to extract the site scores and convert to a data.frame
data.scores.0$site <- rownames(data.scores.0)  # create a column of site names, from the rownames of data.scores.0
data.scores.0$a1 <- a1  #  add the grp variable created earlier
data.scores.0$b2 <- b2
data.scores.0$c3 <- c3
data.scores.0$d4 <- d4
head(data.scores.0)  #look at the data

#D2
nms.2 <- metaMDS(D2.mat, distance = D2.mat, k = 2, trymax=100)
data.scores.2 <- as.data.frame(scores(nms.2))  #Using the scores function from vegan to extract the site scores and convert to a data.frame
data.scores.2$site <- rownames(data.scores.2)  # create a column of site names, from the rownames of data.scores.2
data.scores.2$a1 <- a1  #  add the grp variable created earlier
data.scores.2$b2 <- b2
data.scores.2$c3 <- c3
data.scores.2$d4 <- d4
head(data.scores.2)  #look at the data


##Plot Analysis group and Tissue type##

#D0
NMS.0 <-ggplot(data=data.scores.0, aes(NMDS1, NMDS2, colour=d4, shape=a1)) + 
  geom_point(data=data.scores.0,aes(x=NMDS1,y=NMDS2,colour=d4),size=10) + # add the point markers
  scale_colour_manual(values=c("Control Absent" = "darkslategray4", "Case Absent" = "blue4", "Case Present" = "red3")) +
  coord_equal() +
  theme_bw() +
  ggtitle("Sorenson Index") +
  scale_y_continuous(limits=c(-0.5,0.5)) +
  scale_x_continuous(limits=c(-0.5,0.5)) +
  labs(x = "NMDS1", y = "NMDS2")+
  theme(axis.text.x = element_blank(),  # remove x-axis text
        axis.text.y = element_blank(), # remove y-axis text
        axis.ticks = element_blank(),  # remove axis ticks
        axis.title.x = element_text(size=30), # remove x-axis labels
        axis.title.y = element_text(size=30), # remove y-axis labels
        legend.title = element_blank(),
        legend.text = element_text(size=30),
        legend.position="none",
        panel.background = element_rect(fill="white", colour="black", size=0.75), 
        panel.grid.major = element_blank(),  #remove major-grid labels
        panel.grid.minor = element_blank(),  #remove minor-grid labels
        plot.background = element_blank(),
        plot.title = element_text(size = 32, face = "bold"))
NMS.0


#D2

NMS.2 <-ggplot(data=data.scores.2, aes(NMDS1, NMDS2, colour=d4, shape=a1)) + 
  geom_point(data=data.scores.2,aes(x=NMDS1,y=NMDS2,colour=d4),size=10) + # add the point markers
  scale_colour_manual(values=c("Control Absent" = "darkslategray4", "Case Absent" = "blue4", "Case Present" = "red3")) +
  coord_equal() +
  theme_bw() +
  ggtitle("Morisita-Horn") +
  scale_y_continuous(limits=c(-0.5,0.5)) +
  scale_x_continuous(limits=c(-0.5,0.5)) +
  labs(x = "NMDS1", y = "")+
  theme(axis.text.x = element_blank(),  # remove x-axis text
        axis.text.y = element_blank(), # remove y-axis text
        axis.ticks = element_blank(),  # remove axis ticks
        axis.title.x = element_text(size=30), # remove x-axis labels
        axis.title.y = element_text(size=30), # remove y-axis labels
        legend.title = element_blank(),
        legend.text = element_text(size=30),
        legend.position="right",
        panel.background = element_rect(fill="white", colour="black", size=0.75), 
        panel.grid.major = element_blank(),  #remove major-grid labels
        panel.grid.minor = element_blank(),  #remove minor-grid labels
        plot.background = element_blank(),
        plot.title = element_text(size = 32, face = "bold"))
NMS.2


NMS.double <- NMS.0 + NMS.2
NMS.double


# export in 300 dpi
ggsave(filename = "test-plot-2.jpg", #The name of the file you're creating.
       plot = NMS.double, #The name of you ggplot object.
       width = 20, # width in inches.
       height = 10, #height in inches.
       device = "jpg") #format of exported file.


#### Indicator Species ####

#upload dataset
data.JMO.Samples.round1.500.200.rare100 <- read.csv("cpr500.200.rare100.round1.090123.csv", header = TRUE, row.names = 1) # Samples with OTU 500 cutoff, 200 sample cutoff, rarefied to 100, subsetted pub analysis
data.JMO.Samples.round1.500.200.rare100.dg.only <- data.JMO.Samples.round1.500.200.rare100[data.JMO.Samples.round1.500.200.rare100$Tissue.Type == 'Digestive Gland',] #DG Only

#set DF
data <- data.JMO.Samples.round1.500.200.rare100.dg.only # set it
names(data[83])
data.otus2 = data[,83:ncol(data)]
indicator <- multipatt(data.otus2, data$Analysis, func="IndVal.g", duleg=TRUE, control = how(nperm=999))
summary(indicator)


#### PHYLOSEQ ####

#upload dataset
data.JMO.Samples.round1.500.200.rare100 <- read.csv("cpr500.200.rare100.round1.090123.csv", header = TRUE, row.names = 1) # Samples with OTU 500 cutoff, 200 sample cutoff, rarefied to 100, subsetted pub analysis
data.JMO.Samples.round1.500.200.rare100.dg.only <- data.JMO.Samples.round1.500.200.rare100[data.JMO.Samples.round1.500.200.rare100$Tissue.Type == 'Digestive Gland',] #DG Only
data.JMO.Samples.round1.500.200.rare100.other <- read.csv("cpr500.200.rare100.round1.other.090123.csv", header = TRUE, row.names = 1) # OTU table with top OTUs and other
data.JMO.Samples.round1.500.200.rare100.other.avg <- read.csv("cpr500.200.rare100.round1.other.090123.averages.csv", header = TRUE) # OTU table with top OTUs and other averaged across analysis groups
data.JMO.Samples.round1.500.200.rare100.indicator <- read.csv("cpr500.200.rare100.round1.indicator.090123.csv", header = TRUE, row.names = 1) # OTU table with indicator OTUs and other
data.JMO.Samples.round1.500.200.rare100.indicator.avg <- read.csv("cpr500.200.rare100.round1.indicator.090123.averages.csv", header = TRUE) # OTU table with indicator OTUs and other averaged

#upload taxonomy file
tax.rdp.031323 <- read.csv("CPR.TAX.RDP.031323.csv", header = TRUE, row.names = 1) # all OTUs from MOTHUR taxonomy file output
tax.rdp.031323.other <- read.csv("CPR.TAX.RDP.other.031323.csv", header = TRUE, row.names = 1) # taxonomy file of top OTUs and other
tax.rdp.031323.indicator <- read.csv("CPR.TAX.RDP.indicator.031323.csv", header = TRUE, row.names = 1)  # taxonomy file of indicator OTUs and other

data <- data.JMO.Samples.round1.500.200.rare100.indicator # set DF

#rename the analysis group for publication
as.factor(data$Analysis)
data$Analysis <- factor(data$Analysis, levels = c("Healthy-Absent", "Moribund-Absent", "Moribund-Present"))
levels (data$Analysis)
data$Analysis <- recode_factor(data$Analysis, "Healthy-Absent" = "Control Absent", "Moribund-Absent" = "Case Absent", "Moribund-Present" = "Case Present")
data$Analysis

tax <- tax.rdp.031323.indicator # set taxonomy
names(data[83]) 
names(data[82])

# make OTU file
otu <- data[,83:ncol(data)] # pull out OTUs
otu.t <- t(otu) #transpose it
OTU = otu_table(otu.t, taxa_are_rows = TRUE)
OTU # phyloseq OTU object

#Make TAX file
tax.clean = tax[row.names(tax) %in% rownames(otu.t),]
tax.clean
TAX = tax_table(tax.clean)
colnames(TAX) <- c("Domain", "Phylum", "Class", "Order", "Family", "Genus")
rownames(TAX) <- rownames(OTU)
TAX # phyloseq taxonomy object

#Make Metadata file
meta <- data[1:82] #these columns denote your metadata
table(meta$CNH.bacillia)
table(meta$Condition)
table(meta$Condition, meta$CNH.bacillia, meta$Tissue.Type)
meta$CNH.bacillia <-as.factor(meta$CNH.bacillia)
table(meta$Analysis)
MET <- sample_data(meta)
MET # this is your phyloseq sample data object
names(meta)

#Make Combined Phyloseq Objects
physeq = phyloseq(OTU, TAX) #just your otu/tax info
physeq

work <- merge_phyloseq(physeq, MET) #meta data merged onto it
work


## Plot Bars ##

#Plot bar for Tissue Type, Analysis Groups, Pub Quality, for indicator taxa vs other
plot_bar_1a_pub <- plot_bar(work, fill = "OTU", x="Tag") + 
  theme(legend.position = "bottom",
        panel.grid.major = element_line(colour="NA"),
        panel.grid.minor = element_line(colour="NA"),
        panel.background = element_rect(fill="white"),
        panel.border = element_rect(colour="black", fill= NA, size=2),
        axis.title.x = element_blank(),
        axis.text.x = element_blank(),
        axis.ticks.x = element_blank(),
        legend.title = element_text(colour="black", size=50, margin = unit(c(4, 0, 4, 4), "mm")),
        legend.text = element_text(colour="black", size=50, margin = unit(c(4, 0, 4, 4), "mm")),
        axis.title.y = element_text(colour="black", size=45, margin = unit(c(0, 4, 4, 4), "mm")),
        axis.text.y = element_text(colour="black", size = 45),
        strip.text = element_text(size = 30, colour="black", face="bold")) +
  scale_y_continuous(limits=c(0,100))+
  scale_fill_manual(breaks = c("Otu001_Rickettsiales", "Otu002_Yokenella_sp", "Otu003_Aeromonas_sp","Otu006_Bacteroides_sp",
                               "Otu008_Limnohabitans_sp","Otu010_Facklamia_sp","Otu023_Polynucleobacter_sp","Otu045_Bradyrhizobium_sp",
                               "Otu048_Hyphomicrobium_sp","Otu088_Bradyrhizobium_sp","Otu185_Legionella_sp","OtuOther"), 
                    values=c("aquamarine", "darkgoldenrod1","darkolivegreen","green",   
                             "blue", "darkblue","darkorchid", "deeppink", "bisque",  
                             "darkkhaki", "yellow","darkgrey"))+
  labs(x = "", y = "Relative Abundance") +
  facet_grid(Tissue.Type ~ Analysis, scales = "free", space = "free") #even bars
plot_bar_1a_pub

#exported as 6300 x 2000 12-14-23
